# Supplementary material for: Optimal Perioperative Nutrition Therapy for Patients Undergoing Pancreaticoduodenectomy: A Systematic Review with a Component Network Meta-Analysis
Source: Nutrients. 2021 Nov 12;13(11):4049. doi: 10.3390/nu13114049 (PMC8620471; doi:10.3390/nu13114049)
Supplement: Supplementary file 1 [file nutrients-13-04049-s001.zip]

Archive with 1 entries (1 files):
- nutrients-1448740-supplementary.pdf
